# Supplementary material for: Drilling Predation on Serpulid Polychaetes (Ditrupa arietina) from the Pliocene of the Cope Basin, Murcia Region, Southeastern Spain
Source: PLoS One. 2012 Apr 5;7(4):e34576. doi: 10.1371/journal.pone.0034576 (PMC3320621; doi:10.1371/journal.pone.0034576)
Supplement: Table S1 — A summary of specimen-level numerical measurements for all drilled specimens and a random sample of non-drilled specimens of Ditrupa arietina from the Pliocene of Spain. A total of 503 specimens are included in the dataset. However, because 10 additional drillholes are recorded for specimens with multiple drilling, the table includes 513 rows of data. The extra rows are identified by value = “0” for the column “Count”. The column labels (first row, from left to right) are as follows: W_1 – weight of 1 mm fraction of the sample [grams]; W_0.5 – weight of 0.5 mm fraction of the sample [grams]; N_min –minimum sample size, assuming average specimen weight of 0.01133 g [count]; N_avg – average sample size, assuming specimen weight of 0.00633 g [count]; N_max – maximum sample size, assuming specimen weight of 0.00133 g [count]; D – Number of drilled specimens [count]; D_min, D_avg, D_max – minimum, average, and maximum drilling frequencies based on N_min, N_avg, and N_max, respectively [proportion]; Spec – specimen ID number; MaxD – maximum drillhole diameter [mm]; MinD – minimum drillhole diameter [mm]; Diam – specimen diameter (maximum diameter of Ditrupa tube) [mm]; Drilled – specimen drilled = 1, specimen undrilled = 0; Count – specimen = 1, additional entry for specimens with multiple drillholes = 0; and Ndrill – Number of drillholes per specimen [count]. The file was last updated on March 2, 2012. (XLS) [file pone.0034576.s001.xls]

## Sheet: Sheet1
Horizon	Sample	W_1	W_05	N_min	N_avg	N_max	D	D_min	D_avg	D_max	Spec	MaxD	MinD	Diam	Drilled	Count	Ndrill
1	0	2.73	0.1	250	447	2128	14	0.056	0.0313199	0.00657895	1	0.221023	0.15113	1.10607	1	1	1
1	0	2.73	0.1	250	447	2128	14	0.056	0.0313199	0.00657895	2	0.614204	0.292085	0.896818	1	1	1
1	0	2.73	0.1	250	447	2128	14	0.056	0.0313199	0.00657895	3	0.587377	0.34753	1.00084	1	1	1
1	0	2.73	0.1	250	447	2128	14	0.056	0.0313199	0.00657895	4	0.782523	0.423181	0.924098	1	1	1
1	0	2.73	0.1	250	447	2128	14	0.056	0.0313199	0.00657895	5	0.674308	0.459819	1.21989	1	1	1
1	0	2.73	0.1	250	447	2128	14	0.056	0.0313199	0.00657895	6	0.878362	0.485714	0.948585	1	1	1
1	0	2.73	0.1	250	447	2128	14	0.056	0.0313199	0.00657895	7	0.774601	0.477683	1.25048	1	1	1
1	0	2.73	0.1	250	447	2128	14	0.056	0.0313199	0.00657895	8	0.602215	0.318095	0.890769	1	1	1
1	0	2.73	0.1	250	447	2128	14	0.056	0.0313199	0.00657895	9	0.687664	0.42416	1.19723	1	1	1
1	0	2.73	0.1	250	447	2128	14	0.056	0.0313199	0.00657895	10	0.85166	0.506149	0.958198	1	1	1
1	0	2.73	0.1	250	447	2128	14	0.056	0.0313199	0.00657895	11	0.507168	0.276647	0.843514	1	1	1
1	0	2.73	0.1	250	447	2128	14	0.056	0.0313199	0.00657895	12	0.613468	0.420339	0.932671	1	1	1
1	0	2.73	0.1	250	447	2128	14	0.056	0.0313199	0.00657895	13	0.648446	0.434085	0.872396	1	1	1
1	0	2.73	0.1	250	447	2128	14	0.056	0.0313199	0.00657895	14	0.272103	0.21373	0.845702	1	1	1
1	0	2.73	0.1	250	447	2128	14	0.056	0.0313199	0.00657895	101	.	.	0.58	0	1	0
1	0	2.73	0.1	250	447	2128	14	0.056	0.0313199	0.00657895	102	.	.	1.371	0	1	0
1	0	2.73	0.1	250	447	2128	14	0.056	0.0313199	0.00657895	103	.	.	1.312	0	1	0
1	0	2.73	0.1	250	447	2128	14	0.056	0.0313199	0.00657895	104	.	.	1.223	0	1	0
1	0	2.73	0.1	250	447	2128	14	0.056	0.0313199	0.00657895	105	.	.	1.122	0	1	0
1	0	2.73	0.1	250	447	2128	14	0.056	0.0313199	0.00657895	106	.	.	1.385	0	1	0
1	0	2.73	0.1	250	447	2128	14	0.056	0.0313199	0.00657895	107	.	.	1.075	0	1	0
1	0	2.73	0.1	250	447	2128	14	0.056	0.0313199	0.00657895	108	.	.	1.106	0	1	0
1	0	2.73	0.1	250	447	2128	14	0.056	0.0313199	0.00657895	109	.	.	1.179	0	1	0
1	0	2.73	0.1	250	447	2128	14	0.056	0.0313199	0.00657895	110	.	.	0.964	0	1	0
1	0	2.73	0.1	250	447	2128	14	0.056	0.0313199	0.00657895	111	.	.	1.109	0	1	0
1	0	2.73	0.1	250	447	2128	14	0.056	0.0313199	0.00657895	112	.	.	0.996	0	1	0
1	0	2.73	0.1	250	447	2128	14	0.056	0.0313199	0.00657895	113	.	.	1.04	0	1	0
1	0	2.73	0.1	250	447	2128	14	0.056	0.0313199	0.00657895	114	.	.	0.788	0	1	0
1	0	2.73	0.1	250	447	2128	14	0.056	0.0313199	0.00657895	115	.	.	1.141	0	1	0
1	0	2.73	0.1	250	447	2128	14	0.056	0.0313199	0.00657895	116	.	.	1.118	0	1	0
1	0	2.73	0.1	250	447	2128	14	0.056	0.0313199	0.00657895	117	.	.	1.06	0	1	0
1	0	2.73	0.1	250	447	2128	14	0.056	0.0313199	0.00657895	118	.	.	0.876	0	1	0
1	0	2.73	0.1	250	447	2128	14	0.056	0.0313199	0.00657895	119	.	.	1.095	0	1	0
1	0	2.73	0.1	250	447	2128	14	0.056	0.0313199	0.00657895	120	.	.	1.29	0	1	0
1	0	2.73	0.1	250	447	2128	14	0.056	0.0313199	0.00657895	121	.	.	1.293	0	1	0
1	0	2.73	0.1	250	447	2128	14	0.056	0.0313199	0.00657895	122	.	.	1.203	0	1	0
1	0	2.73	0.1	250	447	2128	14	0.056	0.0313199	0.00657895	123	.	.	0.961	0	1	0
1	0	2.73	0.1	250	447	2128	14	0.056	0.0313199	0.00657895	124	.	.	1.041	0	1	0
1	0	2.73	0.1	250	447	2128	14	0.056	0.0313199	0.00657895	125	.	.	0.729	0	1	0
1	0	2.73	0.1	250	447	2128	14	0.056	0.0313199	0.00657895	126	.	.	1.097	0	1	0
1	0	2.73	0.1	250	447	2128	14	0.056	0.0313199	0.00657895	127	.	.	1.002	0	1	0
1	0	2.73	0.1	250	447	2128	14	0.056	0.0313199	0.00657895	128	.	.	1.21	0	1	0
1	0	2.73	0.1	250	447	2128	14	0.056	0.0313199	0.00657895	129	.	.	1.237	0	1	0
1	0	2.73	0.1	250	447	2128	14	0.056	0.0313199	0.00657895	130	.	.	1.16	0	1	0
1	1	2.76	0.15	257	460	2188	15	0.0583658	0.0326087	0.00685558	1	0.895966	0.548558	1.29244	1	1	1
1	1	2.76	0.15	257	460	2188	15	0.0583658	0.0326087	0.00685558	2	0.600818	0.371695	0.86438	1	1	1
1	1	2.76	0.15	257	460	2188	15	0.0583658	0.0326087	0.00685558	3	0.684077	0.375545	0.850548	1	1	1
1	1	2.76	0.15	257	460	2188	15	0.0583658	0.0326087	0.00685558	4	0.965517	0.436768	0.847089	1	1	1
1	1	2.76	0.15	257	460	2188	15	0.0583658	0.0326087	0.00685558	5	0.513622	0.283516	0.884524	1	1	1
1	1	2.76	0.15	257	460	2188	15	0.0583658	0.0326087	0.00685558	6	0.598468	0.337937	0.785332	1	1	1
1	1	2.76	0.15	257	460	2188	15	0.0583658	0.0326087	0.00685558	7	0.391093	0.27596	0.795028	1	1	1
1	1	2.76	0.15	257	460	2188	15	0.0583658	0.0326087	0.00685558	8	0.518005	0.326268	1.03502	1	1	1
1	1	2.76	0.15	257	460	2188	15	0.0583658	0.0326087	0.00685558	9	0.75565	0.421512	0.814004	1	1	1
1	1	2.76	0.15	257	460	2188	15	0.0583658	0.0326087	0.00685558	10	0.604714	0.309933	0.82756	1	1	1
1	1	2.76	0.15	257	460	2188	15	0.0583658	0.0326087	0.00685558	11	0.722888	0.521282	1.0226	1	1	1
1	1	2.76	0.15	257	460	2188	15	0.0583658	0.0326087	0.00685558	12	0.716606	0.477362	1.25933	1	1	1
1	1	2.76	0.15	257	460	2188	15	0.0583658	0.0326087	0.00685558	13	0.559317	0.423943	1.07378	1	1	1
1	1	2.76	0.15	257	460	2188	15	0.0583658	0.0326087	0.00685558	14	0.260641	0.199228	0.656707	1	1	1
1	1	2.76	0.15	257	460	2188	15	0.0583658	0.0326087	0.00685558	15	0.795509	0.529219	1.09706	1	1	1
1	1	2.76	0.15	257	460	2188	15	0.0583658	0.0326087	0.00685558	101	.	.	0.827	0	1	0
1	1	2.76	0.15	257	460	2188	15	0.0583658	0.0326087	0.00685558	102	.	.	0.77	0	1	0
1	1	2.76	0.15	257	460	2188	15	0.0583658	0.0326087	0.00685558	103	.	.	1.182	0	1	0
1	1	2.76	0.15	257	460	2188	15	0.0583658	0.0326087	0.00685558	104	.	.	1.099	0	1	0
1	1	2.76	0.15	257	460	2188	15	0.0583658	0.0326087	0.00685558	105	.	.	1.194	0	1	0
1	1	2.76	0.15	257	460	2188	15	0.0583658	0.0326087	0.00685558	106	.	.	1.379	0	1	0
1	1	2.76	0.15	257	460	2188	15	0.0583658	0.0326087	0.00685558	107	.	.	1.304	0	1	0
1	1	2.76	0.15	257	460	2188	15	0.0583658	0.0326087	0.00685558	108	.	.	1.045	0	1	0
1	1	2.76	0.15	257	460	2188	15	0.0583658	0.0326087	0.00685558	109	.	.	0.959	0	1	0
1	1	2.76	0.15	257	460	2188	15	0.0583658	0.0326087	0.00685558	110	.	.	1.096	0	1	0
1	1	2.76	0.15	257	460	2188	15	0.0583658	0.0326087	0.00685558	111	.	.	1.156	0	1	0
1	1	2.76	0.15	257	460	2188	15	0.0583658	0.0326087	0.00685558	112	.	.	1.01	0	1	0
1	1	2.76	0.15	257	460	2188	15	0.0583658	0.0326087	0.00685558	113	.	.	1.137	0	1	0
1	1	2.76	0.15	257	460	2188	15	0.0583658	0.0326087	0.00685558	114	.	.	1.117	0	1	0
1	1	2.76	0.15	257	460	2188	15	0.0583658	0.0326087	0.00685558	115	.	.	1.019	0	1	0
1	1	2.76	0.15	257	460	2188	15	0.0583658	0.0326087	0.00685558	116	.	.	1.148	0	1	0
1	1	2.76	0.15	257	460	2188	15	0.0583658	0.0326087	0.00685558	117	.	.	1.214	0	1	0
1	1	2.76	0.15	257	460	2188	15	0.0583658	0.0326087	0.00685558	118	.	.	1.296	0	1	0
1	1	2.76	0.15	257	460	2188	15	0.0583658	0.0326087	0.00685558	119	.	.	1.127	0	1	0
1	1	2.76	0.15	257	460	2188	15	0.0583658	0.0326087	0.00685558	120	.	.	0.986	0	1	0
1	1	2.76	0.15	257	460	2188	15	0.0583658	0.0326087	0.00685558	121	.	.	1.186	0	1	0
1	1	2.76	0.15	257	460	2188	15	0.0583658	0.0326087	0.00685558	122	.	.	1.02	0	1	0
1	1	2.76	0.15	257	460	2188	15	0.0583658	0.0326087	0.00685558	123	.	.	1.295	0	1	0
1	1	2.76	0.15	257	460	2188	15	0.0583658	0.0326087	0.00685558	124	.	.	1.15	0	1	0
1	1	2.76	0.15	257	460	2188	15	0.0583658	0.0326087	0.00685558	125	.	.	0.867	0	1	0
1	1	2.76	0.15	257	460	2188	15	0.0583658	0.0326087	0.00685558	126	.	.	1.082	0	1	0
1	1	2.76	0.15	257	460	2188	15	0.0583658	0.0326087	0.00685558	127	.	.	1.057	0	1	0
1	1	2.76	0.15	257	460	2188	15	0.0583658	0.0326087	0.00685558	128	.	.	0.827	0	1	0
1	1	2.76	0.15	257	460	2188	15	0.0583658	0.0326087	0.00685558	129	.	.	1.162	0	1	0
1	1	2.76	0.15	257	460	2188	15	0.0583658	0.0326087	0.00685558	130	.	.	1.044	0	1	0
1	2	3.54	0.1	321	575	2737	17	0.0529595	0.0295652	0.00621118	1	0.642243	0.359162	1.60513	1	1	1
1	2	3.54	0.1	321	575	2737	17	0.0529595	0.0295652	0.00621118	2	0.753003	0.470423	1.10864	1	1	1
1	2	3.54	0.1	321	575	2737	17	0.0529595	0.0295652	0.00621118	3	0.760877	0.370667	1.09992	1	1	1
1	2	3.54	0.1	321	575	2737	17	0.0529595	0.0295652	0.00621118	4	0.669458	0.444431	1.16169	1	1	1
1	2	3.54	0.1	321	575	2737	17	0.0529595	0.0295652	0.00621118	5	0.751286	0.467481	1.24413	1	1	1
1	2	3.54	0.1	321	575	2737	17	0.0529595	0.0295652	0.00621118	6	0.630013	0.383436	0.965608	1	1	1
1	2	3.54	0.1	321	575	2737	17	0.0529595	0.0295652	0.00621118	7	0.467669	0.344902	0.957088	1	1	1
1	2	3.54	0.1	321	575	2737	17	0.0529595	0.0295652	0.00621118	8	0.62908	0.452158	1.25704	1	1	1
1	2	3.54	0.1	321	575	2737	17	0.0529595	0.0295652	0.00621118	9	0.277551	0.156287	0.935966	1	1	1
1	2	3.54	0.1	321	575	2737	17	0.0529595	0.0295652	0.00621118	10	0.478099	0.337154	0.842886	1	1	1
1	2	3.54	0.1	321	575	2737	17	0.0529595	0.0295652	0.00621118	11	0.529607	0.414914	1.03516	1	1	1
1	2	3.54	0.1	321	575	2737	17	0.0529595	0.0295652	0.00621118	12	0.597879	0.455264	1.01193	1	1	1
1	2	3.54	0.1	321	575	2737	17	0.0529595	0.0295652	0.00621118	13	0.391468	0.230005	1.25184	1	1	1
1	2	3.54	0.1	321	575	2737	17	0.0529595	0.0295652	0.00621118	14	0.716729	0.45623	1.02398	1	1	1
1	2	3.54	0.1	321	575	2737	17	0.0529595	0.0295652	0.00621118	15	0.955369	0.460011	1.00111	1	1	1
1	2	3.54	0.1	321	575	2737	17	0.0529595	0.0295652	0.00621118	16	0.429174	0.245681	0.829297	1	1	1
1	2	3.54	0.1	321	575	2737	17	0.0529595	0.0295652	0.00621118	17	0.882829	0.467481	1.19536	1	1	1
1	2	3.54	0.1	321	575	2737	17	0.0529595	0.0295652	0.00621118	101	.	.	0.712	0	1	0
1	2	3.54	0.1	321	575	2737	17	0.0529595	0.0295652	0.00621118	102	.	.	1.055	0	1	0
1	2	3.54	0.1	321	575	2737	17	0.0529595	0.0295652	0.00621118	103	.	.	1.199	0	1	0
1	2	3.54	0.1	321	575	2737	17	0.0529595	0.0295652	0.00621118	104	.	.	1.184	0	1	0
1	2	3.54	0.1	321	575	2737	17	0.0529595	0.0295652	0.00621118	105	.	.	1.022	0	1	0
1	2	3.54	0.1	321	575	2737	17	0.0529595	0.0295652	0.00621118	106	.	.	1.08	0	1	0
1	2	3.54	0.1	321	575	2737	17	0.0529595	0.0295652	0.00621118	107	.	.	1.387	0	1	0
1	2	3.54	0.1	321	575	2737	17	0.0529595	0.0295652	0.00621118	108	.	.	1.191	0	1	0
1	2	3.54	0.1	321	575	2737	17	0.0529595	0.0295652	0.00621118	109	.	.	1.393	0	1	0
1	2	3.54	0.1	321	575	2737	17	0.0529595	0.0295652	0.00621118	110	.	.	1.507	0	1	0
1	2	3.54	0.1	321	575	2737	17	0.0529595	0.0295652	0.00621118	111	.	.	1.159	0	1	0
1	2	3.54	0.1	321	575	2737	17	0.0529595	0.0295652	0.00621118	112	.	.	0.915	0	1	0
1	2	3.54	0.1	321	575	2737	17	0.0529595	0.0295652	0.00621118	113	.	.	0.993	0	1	0
1	2	3.54	0.1	321	575	2737	17	0.0529595	0.0295652	0.00621118	114	.	.	1.29	0	1	0
1	2	3.54	0.1	321	575	2737	17	0.0529595	0.0295652	0.00621118	115	.	.	1.282	0	1	0
1	2	3.54	0.1	321	575	2737	17	0.0529595	0.0295652	0.00621118	116	.	.	1.039	0	1	0
1	2	3.54	0.1	321	575	2737	17	0.0529595	0.0295652	0.00621118	117	.	.	1.053	0	1	0
1	2	3.54	0.1	321	575	2737	17	0.0529595	0.0295652	0.00621118	118	.	.	1.306	0	1	0
1	2	3.54	0.1	321	575	2737	17	0.0529595	0.0295652	0.00621118	119	.	.	1.09	0	1	0
1	2	3.54	0.1	321	575	2737	17	0.0529595	0.0295652	0.00621118	120	.	.	1.093	0	1	0
1	2	3.54	0.1	321	575	2737	17	0.0529595	0.0295652	0.00621118	121	.	.	1.115	0	1	0
1	2	3.54	0.1	321	575	2737	17	0.0529595	0.0295652	0.00621118	122	.	.	1.417	0	1	0
1	2	3.54	0.1	321	575	2737	17	0.0529595	0.0295652	0.00621118	123	.	.	1.112	0	1	0
1	2	3.54	0.1	321	575	2737	17	0.0529595	0.0295652	0.00621118	124	.	.	1.488	0	1	0
1	2	3.54	0.1	321	575	2737	17	0.0529595	0.0295652	0.00621118	125	.	.	1.149	0	1	0
1	2	3.54	0.1	321	575	2737	17	0.0529595	0.0295652	0.00621118	126	.	.	0.855	0	1	0
1	2	3.54	0.1	321	575	2737	17	0.0529595	0.0295652	0.00621118	127	.	.	1.272	0	1	0
1	2	3.54	0.1	321	575	2737	17	0.0529595	0.0295652	0.00621118	128	.	.	1.066	0	1	0
1	2	3.54	0.1	321	575	2737	17	0.0529595	0.0295652	0.00621118	129	.	.	1.28	0	1	0
1	2	3.54	0.1	321	575	2737	17	0.0529595	0.0295652	0.00621118	130	.	.	1.183	0	1	0
1	3	6.48	0.19	589	1054	5015	15	0.0254669	0.0142315	0.00299103	1	0.496888	0.336893	1.03058	1	1	1
1	3	6.48	0.19	589	1054	5015	15	0.0254669	0.0142315	0.00299103	2	0.76107	0.482804	1.01193	1	1	1
1	3	6.48	0.19	589	1054	5015	15	0.0254669	0.0142315	0.00299103	3	0.750934	0.37578	1.15146	1	1	1
1	3	6.48	0.19	589	1054	5015	15	0.0254669	0.0142315	0.00299103	4	0.392666	0.252982	0.980842	1	1	1
1	3	6.48	0.19	589	1054	5015	15	0.0254669	0.0142315	0.00299103	5	0.607717	0.394456	1.16562	1	1	1
1	3	6.48	0.19	589	1054	5015	15	0.0254669	0.0142315	0.00299103	6	0.644387	0.37617	0.942997	1	1	1
1	3	6.48	0.19	589	1054	5015	15	0.0254669	0.0142315	0.00299103	7	0.731206	0.501827	1.13843	1	1	1
1	3	6.48	0.19	589	1054	5015	15	0.0254669	0.0142315	0.00299103	8	0.452353	0.336631	0.966976	1	1	1
1	3	6.48	0.19	589	1054	5015	15	0.0254669	0.0142315	0.00299103	9	0.351562	0.220624	0.909269	1	1	1
1	3	6.48	0.19	589	1054	5015	15	0.0254669	0.0142315	0.00299103	10	0.728914	0.433055	1.07632	1	1	1
1	3	6.48	0.19	589	1054	5015	15	0.0254669	0.0142315	0.00299103	11	0.607088	0.417242	0.970824	1	1	1
1	3	6.48	0.19	589	1054	5015	15	0.0254669	0.0142315	0.00299103	12	0.612289	0.366685	1.17378	1	1	1
1	3	6.48	0.19	589	1054	5015	15	0.0254669	0.0142315	0.00299103	13	0.611857	0.480976	1.32304	1	1	1
1	3	6.48	0.19	589	1054	5015	15	0.0254669	0.0142315	0.00299103	14	0.632988	0.379279	0.914645	1	1	1
1	3	6.48	0.19	589	1054	5015	15	0.0254669	0.0142315	0.00299103	15	0.722888	0.349804	1.3189	1	1	1
1	3	6.48	0.19	589	1054	5015	15	0.0254669	0.0142315	0.00299103	101	.	.	0.788	0	1	0
1	3	6.48	0.19	589	1054	5015	15	0.0254669	0.0142315	0.00299103	102	.	.	1.209	0	1	0
1	3	6.48	0.19	589	1054	5015	15	0.0254669	0.0142315	0.00299103	103	.	.	1.16	0	1	0
1	3	6.48	0.19	589	1054	5015	15	0.0254669	0.0142315	0.00299103	104	.	.	1.099	0	1	0
1	3	6.48	0.19	589	1054	5015	15	0.0254669	0.0142315	0.00299103	105	.	.	1.126	0	1	0
1	3	6.48	0.19	589	1054	5015	15	0.0254669	0.0142315	0.00299103	106	.	.	1.407	0	1	0
1	3	6.48	0.19	589	1054	5015	15	0.0254669	0.0142315	0.00299103	107	.	.	1.21	0	1	0
1	3	6.48	0.19	589	1054	5015	15	0.0254669	0.0142315	0.00299103	108	.	.	1.183	0	1	0
1	3	6.48	0.19	589	1054	5015	15	0.0254669	0.0142315	0.00299103	109	.	.	1.116	0	1	0
1	3	6.48	0.19	589	1054	5015	15	0.0254669	0.0142315	0.00299103	110	.	.	1.2	0	1	0
1	3	6.48	0.19	589	1054	5015	15	0.0254669	0.0142315	0.00299103	111	.	.	1.377	0	1	0
1	3	6.48	0.19	589	1054	5015	15	0.0254669	0.0142315	0.00299103	112	.	.	1.085	0	1	0
1	3	6.48	0.19	589	1054	5015	15	0.0254669	0.0142315	0.00299103	113	.	.	1.243	0	1	0
1	3	6.48	0.19	589	1054	5015	15	0.0254669	0.0142315	0.00299103	114	.	.	1.259	0	1	0
1	3	6.48	0.19	589	1054	5015	15	0.0254669	0.0142315	0.00299103	115	.	.	1.249	0	1	0
1	3	6.48	0.19	589	1054	5015	15	0.0254669	0.0142315	0.00299103	116	.	.	1.33	0	1	0
1	3	6.48	0.19	589	1054	5015	15	0.0254669	0.0142315	0.00299103	117	.	.	1.077	0	1	0
1	3	6.48	0.19	589	1054	5015	15	0.0254669	0.0142315	0.00299103	118	.	.	1.17	0	1	0
1	3	6.48	0.19	589	1054	5015	15	0.0254669	0.0142315	0.00299103	119	.	.	1.215	0	1	0
1	3	6.48	0.19	589	1054	5015	15	0.0254669	0.0142315	0.00299103	120	.	.	1.166	0	1	0
1	3	6.48	0.19	589	1054	5015	15	0.0254669	0.0142315	0.00299103	121	.	.	1.594	0	1	0
1	3	6.48	0.19	589	1054	5015	15	0.0254669	0.0142315	0.00299103	122	.	.	1.071	0	1	0
1	3	6.48	0.19	589	1054	5015	15	0.0254669	0.0142315	0.00299103	123	.	.	1.194	0	1	0
1	3	6.48	0.19	589	1054	5015	15	0.0254669	0.0142315	0.00299103	124	.	.	1.199	0	1	0
1	3	6.48	0.19	589	1054	5015	15	0.0254669	0.0142315	0.00299103	125	.	.	1.392	0	1	0
1	3	6.48	0.19	589	1054	5015	15	0.0254669	0.0142315	0.00299103	126	.	.	1.097	0	1	0
1	3	6.48	0.19	589	1054	5015	15	0.0254669	0.0142315	0.00299103	127	.	.	0.799	0	1	0
1	3	6.48	0.19	589	1054	5015	15	0.0254669	0.0142315	0.00299103	128	.	.	0.806	0	1	0
1	3	6.48	0.19	589	1054	5015	15	0.0254669	0.0142315	0.00299103	129	.	.	1.268	0	1	0
1	3	6.48	0.19	589	1054	5015	15	0.0254669	0.0142315	0.00299103	130	.	.	1.006	0	1	0
2	0	9.54	0.38	876	1567	7459	40	0.0456621	0.0255265	0.00536265	1	0.378338	0.267727	0.860999	1	1	1
2	0	9.54	0.38	876	1567	7459	40	0.0456621	0.0255265	0.00536265	2	0.270193	0.134593	1.59988	1	1	1
2	0	9.54	0.38	876	1567	7459	40	0.0456621	0.0255265	0.00536265	3	0.345373	0.286427	1.25017	1	1	1
2	0	9.54	0.38	876	1567	7459	40	0.0456621	0.0255265	0.00536265	4	0.560864	0.422748	1.05461	1	1	1
2	0	9.54	0.38	876	1567	7459	40	0.0456621	0.0255265	0.00536265	5	0.647272	0.420506	1.09364	1	1	1
2	0	9.54	0.38	876	1567	7459	40	0.0456621	0.0255265	0.00536265	6	0.386296	0.267727	0.75425	1	1	1
2	0	9.54	0.38	876	1567	7459	40	0.0456621	0.0255265	0.00536265	7	0.491529	0.289382	0.85478	1	1	1
2	0	9.54	0.38	876	1567	7459	40	0.0456621	0.0255265	0.00536265	8	0.736908	0.298766	0.75681	1	1	1
2	0	9.54	0.38	876	1567	7459	40	0.0456621	0.0255265	0.00536265	9	0.309144	0.252711	0.99	1	1	1
2	0	9.54	0.38	876	1567	7459	40	0.0456621	0.0255265	0.00536265	10	0.324577	0.220286	1.07818	1	1	1
2	0	9.54	0.38	876	1567	7459	40	0.0456621	0.0255265	0.00536265	11	0.71253	0.636894	1.306	1	1	1
2	0	9.54	0.38	876	1567	7459	40	0.0456621	0.0255265	0.00536265	12	0.784731	0.384056	0.912573	1	1	1
2	0	9.54	0.38	876	1567	7459	40	0.0456621	0.0255265	0.00536265	13	0.436543	0.290904	0.936447	1	1	1
2	0	9.54	0.38	876	1567	7459	40	0.0456621	0.0255265	0.00536265	14	0.252095	0.172634	0.870952	1	1	1
2	0	9.54	0.38	876	1567	7459	40	0.0456621	0.0255265	0.00536265	15	0.496033	0.313965	0.981201	1	1	1
2	0	9.54	0.38	876	1567	7459	40	0.0456621	0.0255265	0.00536265	16	0.65489	0.433401	0.858521	1	1	1
2	0	9.54	0.38	876	1567	7459	40	0.0456621	0.0255265	0.00536265	17	0.816602	0.472718	0.823177	1	1	1
2	0	9.54	0.38	876	1567	7459	40	0.0456621	0.0255265	0.00536265	18	0.642935	0.358747	0.871491	1	1	1
2	0	9.54	0.38	876	1567	7459	40	0.0456621	0.0255265	0.00536265	19	0.201219	0.186387	0.943772	1	1	1
2	0	9.54	0.38	876	1567	7459	40	0.0456621	0.0255265	0.00536265	20	0.784992	0.488446	1.05507	1	1	1
2	0	9.54	0.38	876	1567	7459	40	0.0456621	0.0255265	0.00536265	21	0.19833	0.172912	0.890692	1	1	1
2	0	9.54	0.38	876	1567	7459	40	0.0456621	0.0255265	0.00536265	22	0.48393	0.22521	0.559119	1	1	1
2	0	9.54	0.38	876	1567	7459	40	0.0456621	0.0255265	0.00536265	23	0.182249	0.1435	0.772692	1	1	1
2	0	9.54	0.38	876	1567	7459	40	0.0456621	0.0255265	0.00536265	24	0.322847	0.208216	1.06188	1	1	1
2	0	9.54	0.38	876	1567	7459	40	0.0456621	0.0255265	0.00536265	25	0.760032	0.507571	0.930857	1	1	1
2	0	9.54	0.38	876	1567	7459	40	0.0456621	0.0255265	0.00536265	26	0.676029	0.411951	0.82743	1	1	1
2	0	9.54	0.38	876	1567	7459	40	0.0456621	0.0255265	0.00536265	27	0.523151	0.318058	0.967869	1	1	1
2	0	9.54	0.38	876	1567	7459	40	0.0456621	0.0255265	0.00536265	28	0.627822	0.39383	0.937752	1	1	1
2	0	9.54	0.38	876	1567	7459	40	0.0456621	0.0255265	0.00536265	29	0.170832	0.149279	0.94524	1	1	1
2	0	9.54	0.38	876	1567	7459	40	0.0456621	0.0255265	0.00536265	30	0.20583	0.149593	0.652761	1	1	1
2	0	9.54	0.38	876	1567	7459	40	0.0456621	0.0255265	0.00536265	31	0.262238	0.160166	0.749017	1	1	1
2	0	9.54	0.38	876	1567	7459	40	0.0456621	0.0255265	0.00536265	32	0.352648	0.173693	0.613462	1	1	1
2	0	9.54	0.38	876	1567	7459	40	0.0456621	0.0255265	0.00536265	33	0.731367	0.43188	0.726592	1	1	1
2	0	9.54	0.38	876	1567	7459	40	0.0456621	0.0255265	0.00536265	34	0.332201	0.185114	0.80821	1	1	1
2	0	9.54	0.38	876	1567	7459	40	0.0456621	0.0255265	0.00536265	35	0.369703	0.280528	0.696983	1	1	1
2	0	9.54	0.38	876	1567	7459	40	0.0456621	0.0255265	0.00536265	36	0.745646	0.449894	0.818634	1	1	1
2	0	9.54	0.38	876	1567	7459	40	0.0456621	0.0255265	0.00536265	37	0.30093	0.204419	0.862237	1	1	1
2	0	9.54	0.38	876	1567	7459	40	0.0456621	0.0255265	0.00536265	38	0.56	0.397	0.763	1	1	1
2	0	9.54	0.38	876	1567	7459	40	0.0456621	0.0255265	0.00536265	39	0.267	0.247	0.807	1	1	2
2	0	9.54	0.38	876	1567	7459	40	0.0456621	0.0255265	0.00536265	39	0.325	0.264	0.807	1	0	.
2	0	9.54	0.38	876	1567	7459	40	0.0456621	0.0255265	0.00536265	40	0.506	0.369	0.932	1	1	3
2	0	9.54	0.38	876	1567	7459	40	0.0456621	0.0255265	0.00536265	40	0.563	0.228	0.932	1	0	.
2	0	9.54	0.38	876	1567	7459	40	0.0456621	0.0255265	0.00536265	40	0.25	0.188	0.932	1	0	.
2	0	9.54	0.38	876	1567	7459	40	0.0456621	0.0255265	0.00536265	101	.	.	0.84	0	1	0
2	0	9.54	0.38	876	1567	7459	40	0.0456621	0.0255265	0.00536265	102	.	.	1.015	0	1	0
2	0	9.54	0.38	876	1567	7459	40	0.0456621	0.0255265	0.00536265	103	.	.	1.074	0	1	0
2	0	9.54	0.38	876	1567	7459	40	0.0456621	0.0255265	0.00536265	104	.	.	1.011	0	1	0
2	0	9.54	0.38	876	1567	7459	40	0.0456621	0.0255265	0.00536265	105	.	.	1.074	0	1	0
2	0	9.54	0.38	876	1567	7459	40	0.0456621	0.0255265	0.00536265	106	.	.	1.305	0	1	0
2	0	9.54	0.38	876	1567	7459	40	0.0456621	0.0255265	0.00536265	107	.	.	1.203	0	1	0
2	0	9.54	0.38	876	1567	7459	40	0.0456621	0.0255265	0.00536265	108	.	.	1.094	0	1	0
2	0	9.54	0.38	876	1567	7459	40	0.0456621	0.0255265	0.00536265	109	.	.	1.05	0	1	0
2	0	9.54	0.38	876	1567	7459	40	0.0456621	0.0255265	0.00536265	110	.	.	1.065	0	1	0
2	0	9.54	0.38	876	1567	7459	40	0.0456621	0.0255265	0.00536265	111	.	.	1.145	0	1	0
2	0	9.54	0.38	876	1567	7459	40	0.0456621	0.0255265	0.00536265	112	.	.	1.038	0	1	0
2	0	9.54	0.38	876	1567	7459	40	0.0456621	0.0255265	0.00536265	113	.	.	1.229	0	1	0
2	0	9.54	0.38	876	1567	7459	40	0.0456621	0.0255265	0.00536265	114	.	.	1.125	0	1	0
2	0	9.54	0.38	876	1567	7459	40	0.0456621	0.0255265	0.00536265	115	.	.	1.249	0	1	0
2	0	9.54	0.38	876	1567	7459	40	0.0456621	0.0255265	0.00536265	116	.	.	1.243	0	1	0
2	0	9.54	0.38	876	1567	7459	40	0.0456621	0.0255265	0.00536265	117	.	.	1.269	0	1	0
2	0	9.54	0.38	876	1567	7459	40	0.0456621	0.0255265	0.00536265	118	.	.	1.017	0	1	0
2	0	9.54	0.38	876	1567	7459	40	0.0456621	0.0255265	0.00536265	119	.	.	1.27	0	1	0
2	0	9.54	0.38	876	1567	7459	40	0.0456621	0.0255265	0.00536265	120	.	.	0.873	0	1	0
2	0	9.54	0.38	876	1567	7459	40	0.0456621	0.0255265	0.00536265	121	.	.	0.981	0	1	0
2	0	9.54	0.38	876	1567	7459	40	0.0456621	0.0255265	0.00536265	122	.	.	0.904	0	1	0
2	0	9.54	0.38	876	1567	7459	40	0.0456621	0.0255265	0.00536265	123	.	.	0.837	0	1	0
2	0	9.54	0.38	876	1567	7459	40	0.0456621	0.0255265	0.00536265	124	.	.	0.901	0	1	0
2	0	9.54	0.38	876	1567	7459	40	0.0456621	0.0255265	0.00536265	125	.	.	0.952	0	1	0
2	0	9.54	0.38	876	1567	7459	40	0.0456621	0.0255265	0.00536265	126	.	.	0.831	0	1	0
2	0	9.54	0.38	876	1567	7459	40	0.0456621	0.0255265	0.00536265	127	.	.	1.203	0	1	0
2	0	9.54	0.38	876	1567	7459	40	0.0456621	0.0255265	0.00536265	128	.	.	1.256	0	1	0
2	0	9.54	0.38	876	1567	7459	40	0.0456621	0.0255265	0.00536265	129	.	.	1.074	0	1	0
2	0	9.54	0.38	876	1567	7459	40	0.0456621	0.0255265	0.00536265	130	.	.	1.105	0	1	0
2	1	5.43	0.1	488	874	4158	48	0.0983607	0.0549199	0.011544	1	0.298939	0.237541	0.99652	1	1	1
2	1	5.43	0.1	488	874	4158	48	0.0983607	0.0549199	0.011544	2	0.455457	0.336631	0.919064	1	1	1
2	1	5.43	0.1	488	874	4158	48	0.0983607	0.0549199	0.011544	3	0.460011	0.245323	0.789247	1	1	1
2	1	5.43	0.1	488	874	4158	48	0.0983607	0.0549199	0.011544	4	0.42422	0.317882	0.787497	1	1	1
2	1	5.43	0.1	488	874	4158	48	0.0983607	0.0549199	0.011544	5	0.706456	0.366686	0.830429	1	1	1
2	1	5.43	0.1	488	874	4158	48	0.0983607	0.0549199	0.011544	6	0.583616	0.385879	1.08262	1	1	1
2	1	5.43	0.1	488	874	4158	48	0.0983607	0.0549199	0.011544	7	0.467481	0.268628	0.789842	1	1	1
2	1	5.43	0.1	488	874	4158	48	0.0983607	0.0549199	0.011544	8	0.622983	0.330293	0.758752	1	1	1
2	1	5.43	0.1	488	874	4158	48	0.0983607	0.0549199	0.011544	9	0.522238	0.42746	1.22479	1	1	1
2	1	5.43	0.1	488	874	4158	48	0.0983607	0.0549199	0.011544	10	0.330914	0.176406	0.774529	1	1	1
2	1	5.43	0.1	488	874	4158	48	0.0983607	0.0549199	0.011544	11	0.801209	0.553088	1.31944	1	1	1
2	1	5.43	0.1	488	874	4158	48	0.0983607	0.0549199	0.011544	12	0.48323	0.291783	0.996049	1	1	1
2	1	5.43	0.1	488	874	4158	48	0.0983607	0.0549199	0.011544	13	0.715253	0.493331	1.0814	1	1	1
2	1	5.43	0.1	488	874	4158	48	0.0983607	0.0549199	0.011544	14	0.754717	0.363469	0.950192	1	1	1
2	1	5.43	0.1	488	874	4158	48	0.0983607	0.0549199	0.011544	15	0.264665	0.226403	0.785331	1	1	1
2	1	5.43	0.1	488	874	4158	48	0.0983607	0.0549199	0.011544	16	0.559422	0.32192	0.897276	1	1	1
2	1	5.43	0.1	488	874	4158	48	0.0983607	0.0549199	0.011544	17	0.591014	0.342081	0.98398	1	1	1
2	1	5.43	0.1	488	874	4158	48	0.0983607	0.0549199	0.011544	18	0.488066	0.329135	1.33701	1	1	1
2	1	5.43	0.1	488	874	4158	48	0.0983607	0.0549199	0.011544	19	0.643658	0.44443	0.858758	1	1	1
2	1	5.43	0.1	488	874	4158	48	0.0983607	0.0549199	0.011544	20	0.741334	0.405756	1.50961	1	1	1
2	1	5.43	0.1	488	874	4158	48	0.0983607	0.0549199	0.011544	21	0.776346	0.529607	0.84459	1	1	1
2	1	5.43	0.1	488	874	4158	48	0.0983607	0.0549199	0.011544	22	0.388003	0.257011	1.05744	1	1	1
2	1	5.43	0.1	488	874	4158	48	0.0983607	0.0549199	0.011544	23	0.385041	0.320091	1.01938	1	1	1
2	1	5.43	0.1	488	874	4158	48	0.0983607	0.0549199	0.011544	24	0.337241	0.196408	0.793699	1	1	1
2	1	5.43	0.1	488	874	4158	48	0.0983607	0.0549199	0.011544	25	0.573263	0.424842	1.15911	1	1	1
2	1	5.43	0.1	488	874	4158	48	0.0983607	0.0549199	0.011544	26	0.374214	0.204463	0.680548	1	1	1
2	1	5.43	0.1	488	874	4158	48	0.0983607	0.0549199	0.011544	27	0.291783	0.189562	0.873838	1	1	1
2	1	5.43	0.1	488	874	4158	48	0.0983607	0.0549199	0.011544	28	0.836101	0.452093	1.14299	1	1	1
2	1	5.43	0.1	488	874	4158	48	0.0983607	0.0549199	0.011544	29	1.129	0.505963	0.996255	1	1	1
2	1	5.43	0.1	488	874	4158	48	0.0983607	0.0549199	0.011544	30	0.321829	0.314166	0.988475	1	1	1
2	1	5.43	0.1	488	874	4158	48	0.0983607	0.0549199	0.011544	31	0.348964	0.209288	0.890049	1	1	1
2	1	5.43	0.1	488	874	4158	48	0.0983607	0.0549199	0.011544	32	0.488787	0.332683	1.06579	1	1	1
2	1	5.43	0.1	488	874	4158	48	0.0983607	0.0549199	0.011544	33	0.684077	0.40619	1.11055	1	1	1
2	1	5.43	0.1	488	874	4158	48	0.0983607	0.0549199	0.011544	34	0.734691	0.468422	0.98156	1	1	1
2	1	5.43	0.1	488	874	4158	48	0.0983607	0.0549199	0.011544	35	0.66735	0.437842	1.14939	1	1	1
2	1	5.43	0.1	488	874	4158	48	0.0983607	0.0549199	0.011544	36	0.429721	0.29128	1.18869	1	1	1
2	1	5.43	0.1	488	874	4158	48	0.0983607	0.0549199	0.011544	37	0.593592	0.290068	0.815158	1	1	1
2	1	5.43	0.1	488	874	4158	48	0.0983607	0.0549199	0.011544	38	0.618775	0.408927	1.0798	1	1	1
2	1	5.43	0.1	488	874	4158	48	0.0983607	0.0549199	0.011544	39	0.42422	0.342081	0.82518	1	1	1
2	1	5.43	0.1	488	874	4158	48	0.0983607	0.0549199	0.011544	40	0.582811	0.431901	0.916569	1	1	1
2	1	5.43	0.1	488	874	4158	48	0.0983607	0.0549199	0.011544	41	0.541827	0.277551	1.27968	1	1	1
2	1	5.43	0.1	488	874	4158	48	0.0983607	0.0549199	0.011544	42	0.436	0.402	1.053	1	1	1
2	1	5.43	0.1	488	874	4158	48	0.0983607	0.0549199	0.011544	43	0.362	0.347	1.074	1	1	1
2	1	5.43	0.1	488	874	4158	48	0.0983607	0.0549199	0.011544	44	0.287	0.099	0.923	1	1	2
2	1	5.43	0.1	488	874	4158	48	0.0983607	0.0549199	0.011544	44	0.415	0.215	0.923	1	0	.
2	1	5.43	0.1	488	874	4158	48	0.0983607	0.0549199	0.011544	45	0.319	0.2	0.957	1	1	2
2	1	5.43	0.1	488	874	4158	48	0.0983607	0.0549199	0.011544	45	1.13	0.489	0.957	1	0	.
2	1	5.43	0.1	488	874	4158	48	0.0983607	0.0549199	0.011544	46	0.249	0.141	0.771	1	1	2
2	1	5.43	0.1	488	874	4158	48	0.0983607	0.0549199	0.011544	46	0.264	0.176	0.771	1	0	.
2	1	5.43	0.1	488	874	4158	48	0.0983607	0.0549199	0.011544	47	0.784	0.384	1.148	1	1	2
2	1	5.43	0.1	488	874	4158	48	0.0983607	0.0549199	0.011544	47	0.597	0.427	1.148	1	0	.
2	1	5.43	0.1	488	874	4158	48	0.0983607	0.0549199	0.011544	48	0.535	0.414	0.887	1	1	2
2	1	5.43	0.1	488	874	4158	48	0.0983607	0.0549199	0.011544	48	0.248	0.133	0.887	1	0	.
2	1	5.43	0.1	488	874	4158	48	0.0983607	0.0549199	0.011544	101	.	.	0.828	0	1	0
2	1	5.43	0.1	488	874	4158	48	0.0983607	0.0549199	0.011544	102	.	.	1.318	0	1	0
2	1	5.43	0.1	488	874	4158	48	0.0983607	0.0549199	0.011544	103	.	.	1.011	0	1	0
2	1	5.43	0.1	488	874	4158	48	0.0983607	0.0549199	0.011544	104	.	.	1.425	0	1	0
2	1	5.43	0.1	488	874	4158	48	0.0983607	0.0549199	0.011544	105	.	.	1.046	0	1	0
2	1	5.43	0.1	488	874	4158	48	0.0983607	0.0549199	0.011544	106	.	.	0.776	0	1	0
2	1	5.43	0.1	488	874	4158	48	0.0983607	0.0549199	0.011544	107	.	.	1.184	0	1	0
2	1	5.43	0.1	488	874	4158	48	0.0983607	0.0549199	0.011544	108	.	.	0.905	0	1	0
2	1	5.43	0.1	488	874	4158	48	0.0983607	0.0549199	0.011544	109	.	.	1.122	0	1	0
2	1	5.43	0.1	488	874	4158	48	0.0983607	0.0549199	0.011544	110	.	.	0.895	0	1	0
2	1	5.43	0.1	488	874	4158	48	0.0983607	0.0549199	0.011544	111	.	.	1.088	0	1	0
2	1	5.43	0.1	488	874	4158	48	0.0983607	0.0549199	0.011544	112	.	.	0.633	0	1	0
2	1	5.43	0.1	488	874	4158	48	0.0983607	0.0549199	0.011544	113	.	.	1.319	0	1	0
2	1	5.43	0.1	488	874	4158	48	0.0983607	0.0549199	0.011544	114	.	.	0.955	0	1	0
2	1	5.43	0.1	488	874	4158	48	0.0983607	0.0549199	0.011544	115	.	.	1.251	0	1	0
2	1	5.43	0.1	488	874	4158	48	0.0983607	0.0549199	0.011544	116	.	.	1.159	0	1	0
2	1	5.43	0.1	488	874	4158	48	0.0983607	0.0549199	0.011544	117	.	.	0.833	0	1	0
2	1	5.43	0.1	488	874	4158	48	0.0983607	0.0549199	0.011544	118	.	.	1.43	0	1	0
2	1	5.43	0.1	488	874	4158	48	0.0983607	0.0549199	0.011544	119	.	.	1.367	0	1	0
2	1	5.43	0.1	488	874	4158	48	0.0983607	0.0549199	0.011544	120	.	.	1.073	0	1	0
2	1	5.43	0.1	488	874	4158	48	0.0983607	0.0549199	0.011544	121	.	.	1.328	0	1	0
2	1	5.43	0.1	488	874	4158	48	0.0983607	0.0549199	0.011544	122	.	.	1.174	0	1	0
2	1	5.43	0.1	488	874	4158	48	0.0983607	0.0549199	0.011544	123	.	.	1.291	0	1	0
2	1	5.43	0.1	488	874	4158	48	0.0983607	0.0549199	0.011544	124	.	.	1.076	0	1	0
2	1	5.43	0.1	488	874	4158	48	0.0983607	0.0549199	0.011544	125	.	.	0.927	0	1	0
2	1	5.43	0.1	488	874	4158	48	0.0983607	0.0549199	0.011544	126	.	.	1.075	0	1	0
2	1	5.43	0.1	488	874	4158	48	0.0983607	0.0549199	0.011544	127	.	.	1.274	0	1	0
2	1	5.43	0.1	488	874	4158	48	0.0983607	0.0549199	0.011544	128	.	.	1.471	0	1	0
2	1	5.43	0.1	488	874	4158	48	0.0983607	0.0549199	0.011544	129	.	.	1.067	0	1	0
2	1	5.43	0.1	488	874	4158	48	0.0983607	0.0549199	0.011544	130	.	.	1.095	0	1	0
3	0	2.28	0.13	213	381	1812	42	0.197183	0.110236	0.0231788	1	0.305929	0.192177	0.850686	1	1	1
3	0	2.28	0.13	213	381	1812	42	0.197183	0.110236	0.0231788	2	0.298841	0.184062	1.59831	1	1	1
3	0	2.28	0.13	213	381	1812	42	0.197183	0.110236	0.0231788	3	0.411931	0.278501	0.794586	1	1	1
3	0	2.28	0.13	213	381	1812	42	0.197183	0.110236	0.0231788	4	0.392292	0.215781	0.846361	1	1	1
3	0	2.28	0.13	213	381	1812	42	0.197183	0.110236	0.0231788	5	0.580135	0.414772	1.04439	1	1	1
3	0	2.28	0.13	213	381	1812	42	0.197183	0.110236	0.0231788	6	0.645889	0.393488	1.13987	1	1	1
3	0	2.28	0.13	213	381	1812	42	0.197183	0.110236	0.0231788	7	0.29578	0.271563	1.2597	1	1	1
3	0	2.28	0.13	213	381	1812	42	0.197183	0.110236	0.0231788	8	0.368443	0.241949	1.08365	1	1	1
3	0	2.28	0.13	213	381	1812	42	0.197183	0.110236	0.0231788	9	0.288545	0.145388	1.01219	1	1	1
3	0	2.28	0.13	213	381	1812	42	0.197183	0.110236	0.0231788	10	0.731968	0.265992	0.766604	1	1	1
3	0	2.28	0.13	213	381	1812	42	0.197183	0.110236	0.0231788	11	0.749878	0.23443	1.40343	1	1	1
3	0	2.28	0.13	213	381	1812	42	0.197183	0.110236	0.0231788	12	0.391093	0.23754	0.980932	1	1	1
3	0	2.28	0.13	213	381	1812	42	0.197183	0.110236	0.0231788	13	0.458284	0.28175	1.20829	1	1	1
3	0	2.28	0.13	213	381	1812	42	0.197183	0.110236	0.0231788	14	0.222215	0.125676	0.836487	1	1	1
3	0	2.28	0.13	213	381	1812	42	0.197183	0.110236	0.0231788	15	0.336457	0.236053	0.881498	1	1	1
3	0	2.28	0.13	213	381	1812	42	0.197183	0.110236	0.0231788	16	0.311162	0.202878	1.10408	1	1	1
3	0	2.28	0.13	213	381	1812	42	0.197183	0.110236	0.0231788	17	0.652941	0.52381	1.2634	1	1	1
3	0	2.28	0.13	213	381	1812	42	0.197183	0.110236	0.0231788	18	0.729397	0.348964	0.918138	1	1	1
3	0	2.28	0.13	213	381	1812	42	0.197183	0.110236	0.0231788	19	0.337502	0.27596	0.812993	1	1	1
3	0	2.28	0.13	213	381	1812	42	0.197183	0.110236	0.0231788	20	0.496888	0.321646	0.934962	1	1	1
3	0	2.28	0.13	213	381	1812	42	0.197183	0.110236	0.0231788	21	0.587627	0.425602	0.858655	1	1	1
3	0	2.28	0.13	213	381	1812	42	0.197183	0.110236	0.0231788	22	0.771795	0.467669	0.834097	1	1	1
3	0	2.28	0.13	213	381	1812	42	0.197183	0.110236	0.0231788	23	0.545391	0.199227	0.925748	1	1	1
3	0	2.28	0.13	213	381	1812	42	0.197183	0.110236	0.0231788	24	0.200549	0.152098	0.943278	1	1	1
3	0	2.28	0.13	213	381	1812	42	0.197183	0.110236	0.0231788	25	0.822472	0.472665	1.02521	1	1	1
3	0	2.28	0.13	213	381	1812	42	0.197183	0.110236	0.0231788	26	0.184062	0.153444	0.840269	1	1	1
3	0	2.28	0.13	213	381	1812	42	0.197183	0.110236	0.0231788	27	0.352479	0.184062	0.560208	1	1	1
3	0	2.28	0.13	213	381	1812	42	0.197183	0.110236	0.0231788	28	0.353228	0.260641	1.03626	1	1	1
3	0	2.28	0.13	213	381	1812	42	0.197183	0.110236	0.0231788	29	0.74339	0.342682	0.939254	1	1	1
3	0	2.28	0.13	213	381	1812	42	0.197183	0.110236	0.0231788	30	0.475143	0.268191	0.989929	1	1	1
3	0	2.28	0.13	213	381	1812	42	0.197183	0.110236	0.0231788	31	0.682358	0.407849	0.798566	1	1	1
3	0	2.28	0.13	213	381	1812	42	0.197183	0.110236	0.0231788	32	0.630012	0.37617	1.01436	1	1	1
3	0	2.28	0.13	213	381	1812	42	0.197183	0.110236	0.0231788	33	0.727341	0.388003	0.690357	1	1	1
3	0	2.28	0.13	213	381	1812	42	0.197183	0.110236	0.0231788	34	0.299234	0.168751	0.708324	1	1	1
3	0	2.28	0.13	213	381	1812	42	0.197183	0.110236	0.0231788	35	0.115956	0.109712	0.889686	1	1	1
3	0	2.28	0.13	213	381	1812	42	0.197183	0.110236	0.0231788	36	0.199227	0.130264	0.651501	1	1	1
3	0	2.28	0.13	213	381	1812	42	0.197183	0.110236	0.0231788	37	0.247586	0.176905	0.797242	1	1	1
3	0	2.28	0.13	213	381	1812	42	0.197183	0.110236	0.0231788	38	0.305064	0.28175	0.743903	1	1	1
3	0	2.28	0.13	213	381	1812	42	0.197183	0.110236	0.0231788	39	0.728108	0.459756	0.820041	1	1	1
3	0	2.28	0.13	213	381	1812	42	0.197183	0.110236	0.0231788	40	0.191565	0.169272	0.853993	1	1	1
3	0	2.28	0.13	213	381	1812	42	0.197183	0.110236	0.0231788	41	0.227	0.189	1.213	1	1	2
3	0	2.28	0.13	213	381	1812	42	0.197183	0.110236	0.0231788	41	0.734	0.512	1.213	1	0	.
3	0	2.28	0.13	213	381	1812	42	0.197183	0.110236	0.0231788	42	0.346	0.242	0.928	1	1	2
3	0	2.28	0.13	213	381	1812	42	0.197183	0.110236	0.0231788	42	0.333	0.235	0.928	1	0	.
3	0	2.28	0.13	213	381	1812	42	0.197183	0.110236	0.0231788	101	.	.	0.83	0	1	0
3	0	2.28	0.13	213	381	1812	42	0.197183	0.110236	0.0231788	102	.	.	0.775	0	1	0
3	0	2.28	0.13	213	381	1812	42	0.197183	0.110236	0.0231788	103	.	.	1.068	0	1	0
3	0	2.28	0.13	213	381	1812	42	0.197183	0.110236	0.0231788	104	.	.	1.132	0	1	0
3	0	2.28	0.13	213	381	1812	42	0.197183	0.110236	0.0231788	105	.	.	1.088	0	1	0
3	0	2.28	0.13	213	381	1812	42	0.197183	0.110236	0.0231788	106	.	.	1.45	0	1	0
3	0	2.28	0.13	213	381	1812	42	0.197183	0.110236	0.0231788	107	.	.	1.349	0	1	0
3	0	2.28	0.13	213	381	1812	42	0.197183	0.110236	0.0231788	108	.	.	1.026	0	1	0
3	0	2.28	0.13	213	381	1812	42	0.197183	0.110236	0.0231788	109	.	.	0.818	0	1	0
3	0	2.28	0.13	213	381	1812	42	0.197183	0.110236	0.0231788	110	.	.	1.17	0	1	0
3	0	2.28	0.13	213	381	1812	42	0.197183	0.110236	0.0231788	111	.	.	1.076	0	1	0
3	0	2.28	0.13	213	381	1812	42	0.197183	0.110236	0.0231788	112	.	.	1.273	0	1	0
3	0	2.28	0.13	213	381	1812	42	0.197183	0.110236	0.0231788	113	.	.	0.941	0	1	0
3	0	2.28	0.13	213	381	1812	42	0.197183	0.110236	0.0231788	114	.	.	0.867	0	1	0
3	0	2.28	0.13	213	381	1812	42	0.197183	0.110236	0.0231788	115	.	.	1.125	0	1	0
3	0	2.28	0.13	213	381	1812	42	0.197183	0.110236	0.0231788	116	.	.	0.924	0	1	0
3	0	2.28	0.13	213	381	1812	42	0.197183	0.110236	0.0231788	117	.	.	0.857	0	1	0
3	0	2.28	0.13	213	381	1812	42	0.197183	0.110236	0.0231788	118	.	.	0.954	0	1	0
3	0	2.28	0.13	213	381	1812	42	0.197183	0.110236	0.0231788	119	.	.	1.252	0	1	0
3	0	2.28	0.13	213	381	1812	42	0.197183	0.110236	0.0231788	120	.	.	0.84	0	1	0
3	0	2.28	0.13	213	381	1812	42	0.197183	0.110236	0.0231788	121	.	.	1.192	0	1	0
3	0	2.28	0.13	213	381	1812	42	0.197183	0.110236	0.0231788	122	.	.	0.74	0	1	0
3	0	2.28	0.13	213	381	1812	42	0.197183	0.110236	0.0231788	123	.	.	1.267	0	1	0
3	0	2.28	0.13	213	381	1812	42	0.197183	0.110236	0.0231788	124	.	.	1.685	0	1	0
3	0	2.28	0.13	213	381	1812	42	0.197183	0.110236	0.0231788	125	.	.	1.313	0	1	0
3	0	2.28	0.13	213	381	1812	42	0.197183	0.110236	0.0231788	126	.	.	0.914	0	1	0
3	0	2.28	0.13	213	381	1812	42	0.197183	0.110236	0.0231788	127	.	.	1.397	0	1	0
3	0	2.28	0.13	213	381	1812	42	0.197183	0.110236	0.0231788	128	.	.	1.145	0	1	0
3	0	2.28	0.13	213	381	1812	42	0.197183	0.110236	0.0231788	129	.	.	1.368	0	1	0
3	0	2.28	0.13	213	381	1812	42	0.197183	0.110236	0.0231788	130	.	.	1.277	0	1	0
4	0	0.33	0	29	52	248	11	0.37931	0.211538	0.0443548	1	0.412643	0.281958	1.11224	1	1	1
4	0	0.33	0	29	52	248	11	0.37931	0.211538	0.0443548	2	0.628379	0.444695	0.95044	1	1	1
4	0	0.33	0	29	52	248	11	0.37931	0.211538	0.0443548	3	0.799888	0.452353	0.990374	1	1	1
4	0	0.33	0	29	52	248	11	0.37931	0.211538	0.0443548	4	0.535286	0.365322	1.09578	1	1	1
4	0	0.33	0	29	52	248	11	0.37931	0.211538	0.0443548	5	0.66165	0.424842	1.04	1	1	1
4	0	0.33	0	29	52	248	11	0.37931	0.211538	0.0443548	6	0.601111	0.409572	0.790176	1	1	1
4	0	0.33	0	29	52	248	11	0.37931	0.211538	0.0443548	7	0.26154	0.192177	0.773732	1	1	1
4	0	0.33	0	29	52	248	11	0.37931	0.211538	0.0443548	8	0.399999	0.269937	0.989543	1	1	1
4	0	0.33	0	29	52	248	11	0.37931	0.211538	0.0443548	9	0.140449	0.10841	1.03197	1	1	1
4	0	0.33	0	29	52	248	11	0.37931	0.211538	0.0443548	10	0.519391	0.378794	0.870958	1	1	1
4	0	0.33	0	29	52	248	11	0.37931	0.211538	0.0443548	11	0.327249	0.234244	0.765	1	1	1
4	0	0.33	0	29	52	248	11	0.37931	0.211538	0.0443548	101	.	.	0.886	0	1	0
4	0	0.33	0	29	52	248	11	0.37931	0.211538	0.0443548	102	.	.	1.347	0	1	0
4	0	0.33	0	29	52	248	11	0.37931	0.211538	0.0443548	103	.	.	1.259	0	1	0
4	0	0.33	0	29	52	248	11	0.37931	0.211538	0.0443548	104	.	.	1.198	0	1	0
4	0	0.33	0	29	52	248	11	0.37931	0.211538	0.0443548	105	.	.	1.061	0	1	0
4	0	0.33	0	29	52	248	11	0.37931	0.211538	0.0443548	106	.	.	1.321	0	1	0
4	0	0.33	0	29	52	248	11	0.37931	0.211538	0.0443548	107	.	.	0.951	0	1	0
4	0	0.33	0	29	52	248	11	0.37931	0.211538	0.0443548	108	.	.	1.4	0	1	0
4	0	0.33	0	29	52	248	11	0.37931	0.211538	0.0443548	109	.	.	1.131	0	1	0
4	0	0.33	0	29	52	248	11	0.37931	0.211538	0.0443548	110	.	.	0.769	0	1	0
4	0	0.33	0	29	52	248	11	0.37931	0.211538	0.0443548	111	.	.	1.07	0	1	0
4	0	0.33	0	29	52	248	11	0.37931	0.211538	0.0443548	112	.	.	0.821	0	1	0
4	0	0.33	0	29	52	248	11	0.37931	0.211538	0.0443548	113	.	.	0.89	0	1	0
4	0	0.33	0	29	52	248	11	0.37931	0.211538	0.0443548	114	.	.	1.117	0	1	0
4	0	0.33	0	29	52	248	11	0.37931	0.211538	0.0443548	115	.	.	0.9	0	1	0
4	0	0.33	0	29	52	248	11	0.37931	0.211538	0.0443548	116	.	.	1.021	0	1	0
4	0	0.33	0	29	52	248	11	0.37931	0.211538	0.0443548	117	.	.	1.188	0	1	0
4	0	0.33	0	29	52	248	11	0.37931	0.211538	0.0443548	118	.	.	1.329	0	1	0
4	0	0.33	0	29	52	248	11	0.37931	0.211538	0.0443548	119	.	.	1.257	0	1	0
4	0	0.33	0	29	52	248	11	0.37931	0.211538	0.0443548	120	.	.	1.098	0	1	0
4	0	0.33	0	29	52	248	11	0.37931	0.211538	0.0443548	121	.	.	0.901	0	1	0
4	0	0.33	0	29	52	248	11	0.37931	0.211538	0.0443548	122	.	.	0.861	0	1	0
4	0	0.33	0	29	52	248	11	0.37931	0.211538	0.0443548	123	.	.	1.095	0	1	0
4	0	0.33	0	29	52	248	11	0.37931	0.211538	0.0443548	124	.	.	0.858	0	1	0
4	0	0.33	0	29	52	248	11	0.37931	0.211538	0.0443548	125	.	.	0.921	0	1	0
4	0	0.33	0	29	52	248	11	0.37931	0.211538	0.0443548	126	.	.	1.01	0	1	0
4	0	0.33	0	29	52	248	11	0.37931	0.211538	0.0443548	127	.	.	1.237	0	1	0
4	0	0.33	0	29	52	248	11	0.37931	0.211538	0.0443548	128	.	.	0.766	0	1	0
4	0	0.33	0	29	52	248	11	0.37931	0.211538	0.0443548	129	.	.	0.78	0	1	0
4	0	0.33	0	29	52	248	11	0.37931	0.211538	0.0443548	130	.	.	1.354	0	1	0
5	0	3.07	0.19	288	515	2451	31	0.107639	0.0601942	0.0126479	1	0.467669	0.352479	1.06554	1	1	1
5	0	3.07	0.19	288	515	2451	31	0.107639	0.0601942	0.0126479	2	0.836487	0.431561	1.05379	1	1	1
5	0	3.07	0.19	288	515	2451	31	0.107639	0.0601942	0.0126479	3	0.484261	0.398529	0.928724	1	1	1
5	0	3.07	0.19	288	515	2451	31	0.107639	0.0601942	0.0126479	4	0.632663	0.331977	0.908268	1	1	1
5	0	3.07	0.19	288	515	2451	31	0.107639	0.0601942	0.0126479	5	0.476068	0.344817	1.40579	1	1	1
5	0	3.07	0.19	288	515	2451	31	0.107639	0.0601942	0.0126479	6	0.522968	0.395571	1.19657	1	1	1
5	0	3.07	0.19	288	515	2451	31	0.107639	0.0601942	0.0126479	7	0.574746	0.230006	0.745204	1	1	1
5	0	3.07	0.19	288	515	2451	31	0.107639	0.0601942	0.0126479	8	0.339324	0.199816	0.843025	1	1	1
5	0	3.07	0.19	288	515	2451	31	0.107639	0.0601942	0.0126479	9	0.358917	0.184221	0.771034	1	1	1
5	0	3.07	0.19	288	515	2451	31	0.107639	0.0601942	0.0126479	10	0.291783	0.230515	0.797241	1	1	1
5	0	3.07	0.19	288	515	2451	31	0.107639	0.0601942	0.0126479	11	0.833781	0.502002	1.21587	1	1	1
5	0	3.07	0.19	288	515	2451	31	0.107639	0.0601942	0.0126479	12	0.505963	0.383206	1.24816	1	1	1
5	0	3.07	0.19	288	515	2451	31	0.107639	0.0601942	0.0126479	13	0.345582	0.252982	0.836101	1	1	1
5	0	3.07	0.19	288	515	2451	31	0.107639	0.0601942	0.0126479	14	0.52783	0.325096	0.776989	1	1	1
5	0	3.07	0.19	288	515	2451	31	0.107639	0.0601942	0.0126479	15	0.430199	0.260979	0.843442	1	1	1
5	0	3.07	0.19	288	515	2451	31	0.107639	0.0601942	0.0126479	16	0.55176	0.275854	0.776989	1	1	1
5	0	3.07	0.19	288	515	2451	31	0.107639	0.0601942	0.0126479	17	0.451638	0.290067	0.676568	1	1	1
5	0	3.07	0.19	288	515	2451	31	0.107639	0.0601942	0.0126479	18	0.674178	0.383819	0.899498	1	1	1
5	0	3.07	0.19	288	515	2451	31	0.107639	0.0601942	0.0126479	19	0.5256	0.424842	0.922699	1	1	1
5	0	3.07	0.19	288	515	2451	31	0.107639	0.0601942	0.0126479	20	0.511503	0.404379	0.915191	1	1	1
5	0	3.07	0.19	288	515	2451	31	0.107639	0.0601942	0.0126479	21	0.590815	0.345582	0.907071	1	1	1
5	0	3.07	0.19	288	515	2451	31	0.107639	0.0601942	0.0126479	22	0.537748	0.414914	0.86234	1	1	1
5	0	3.07	0.19	288	515	2451	31	0.107639	0.0601942	0.0126479	23	0.505963	0.314166	0.697465	1	1	1
5	0	3.07	0.19	288	515	2451	31	0.107639	0.0601942	0.0126479	24	0.674352	0.368522	0.939348	1	1	1
5	0	3.07	0.19	288	515	2451	31	0.107639	0.0601942	0.0126479	25	0.557319	0.361119	0.861113	1	1	1
5	0	3.07	0.19	288	515	2451	31	0.107639	0.0601942	0.0126479	26	0.609261	0.434612	0.853993	1	1	1
5	0	3.07	0.19	288	515	2451	31	0.107639	0.0601942	0.0126479	27	0.354969	0.231912	0.704376	1	1	1
5	0	3.07	0.19	288	515	2451	31	0.107639	0.0601942	0.0126479	28	0.871786	0.425602	0.938879	1	1	1
5	0	3.07	0.19	288	515	2451	31	0.107639	0.0601942	0.0126479	29	0.455973	0.313043	0.742758	1	1	1
5	0	3.07	0.19	288	515	2451	31	0.107639	0.0601942	0.0126479	30	0.450988	0.335146	0.849443	1	1	1
5	0	3.07	0.19	288	515	2451	31	0.107639	0.0601942	0.0126479	31	0.334093	0.173385	0.554784	1	1	1
5	0	3.07	0.19	288	515	2451	31	0.107639	0.0601942	0.0126479	101	.	.	0.667	0	1	0
5	0	3.07	0.19	288	515	2451	31	0.107639	0.0601942	0.0126479	102	.	.	0.742	0	1	0
5	0	3.07	0.19	288	515	2451	31	0.107639	0.0601942	0.0126479	103	.	.	0.779	0	1	0
5	0	3.07	0.19	288	515	2451	31	0.107639	0.0601942	0.0126479	104	.	.	0.935	0	1	0
5	0	3.07	0.19	288	515	2451	31	0.107639	0.0601942	0.0126479	105	.	.	1.081	0	1	0
5	0	3.07	0.19	288	515	2451	31	0.107639	0.0601942	0.0126479	106	.	.	1.156	0	1	0
5	0	3.07	0.19	288	515	2451	31	0.107639	0.0601942	0.0126479	107	.	.	1.497	0	1	0
5	0	3.07	0.19	288	515	2451	31	0.107639	0.0601942	0.0126479	108	.	.	1.128	0	1	0
5	0	3.07	0.19	288	515	2451	31	0.107639	0.0601942	0.0126479	109	.	.	1.117	0	1	0
5	0	3.07	0.19	288	515	2451	31	0.107639	0.0601942	0.0126479	110	.	.	1.212	0	1	0
5	0	3.07	0.19	288	515	2451	31	0.107639	0.0601942	0.0126479	111	.	.	0.819	0	1	0
5	0	3.07	0.19	288	515	2451	31	0.107639	0.0601942	0.0126479	112	.	.	0.848	0	1	0
5	0	3.07	0.19	288	515	2451	31	0.107639	0.0601942	0.0126479	113	.	.	1.185	0	1	0
5	0	3.07	0.19	288	515	2451	31	0.107639	0.0601942	0.0126479	114	.	.	0.735	0	1	0
5	0	3.07	0.19	288	515	2451	31	0.107639	0.0601942	0.0126479	115	.	.	1.001	0	1	0
5	0	3.07	0.19	288	515	2451	31	0.107639	0.0601942	0.0126479	116	.	.	1.268	0	1	0
5	0	3.07	0.19	288	515	2451	31	0.107639	0.0601942	0.0126479	117	.	.	0.788	0	1	0
5	0	3.07	0.19	288	515	2451	31	0.107639	0.0601942	0.0126479	118	.	.	0.968	0	1	0
5	0	3.07	0.19	288	515	2451	31	0.107639	0.0601942	0.0126479	119	.	.	0.969	0	1	0
5	0	3.07	0.19	288	515	2451	31	0.107639	0.0601942	0.0126479	120	.	.	1.508	0	1	0
5	0	3.07	0.19	288	515	2451	31	0.107639	0.0601942	0.0126479	121	.	.	1.055	0	1	0
5	0	3.07	0.19	288	515	2451	31	0.107639	0.0601942	0.0126479	122	.	.	1.008	0	1	0
5	0	3.07	0.19	288	515	2451	31	0.107639	0.0601942	0.0126479	123	.	.	1.091	0	1	0
5	0	3.07	0.19	288	515	2451	31	0.107639	0.0601942	0.0126479	124	.	.	1.144	0	1	0
5	0	3.07	0.19	288	515	2451	31	0.107639	0.0601942	0.0126479	125	.	.	1.07	0	1	0
5	0	3.07	0.19	288	515	2451	31	0.107639	0.0601942	0.0126479	126	.	.	0.808	0	1	0
5	0	3.07	0.19	288	515	2451	31	0.107639	0.0601942	0.0126479	127	.	.	1.077	0	1	0
5	0	3.07	0.19	288	515	2451	31	0.107639	0.0601942	0.0126479	128	.	.	1.351	0	1	0
5	0	3.07	0.19	288	515	2451	31	0.107639	0.0601942	0.0126479	129	.	.	1.14	0	1	0
5	0	3.07	0.19	288	515	2451	31	0.107639	0.0601942	0.0126479	130	.	.	0.811	0	1	0
